# Supplementary material for: A Class-Information-Based Penalized Matrix Decomposition for Identifying Plants Core Genes Responding to Abiotic Stresses
Source: PLoS One. 2014 Sep 2;9(9):e106097. doi: 10.1371/journal.pone.0106097 (PMC4152128; doi:10.1371/journal.pone.0106097)
Supplement: Table S1 — The identification accuracies of the four methods with different parameters. (XLSX) [file pone.0106097.s001.xlsx]

## Sheet: CIPMD_Simulation results
two-class
CIPMD		Different parameters	0.1	0.15	0.2	0.25	0.3	0.35	0.4	0.45	0.5
Iterate 100 times	1	The number of differentially expressed genes which are identified by CIPMD	250	430	421	405	438	478	438	500	500
	2	The number of differentially expressed genes which are identified by CIPMD	393	500	500	270	500	500	500	500	491
	3	The number of differentially expressed genes which are identified by CIPMD	375	380	500	499	500	500	500	500	407
	4	The number of differentially expressed genes which are identified by CIPMD	484	376	494	500	500	500	500	498	272
	5	The number of differentially expressed genes which are identified by CIPMD	375	500	500	500	378	452	500	500	500
	6	The number of differentially expressed genes which are identified by CIPMD	283	500	484	500	444	500	500	376	499
	7	The number of differentially expressed genes which are identified by CIPMD	248	375	477	500	500	500	450	380	500
	8	The number of differentially expressed genes which are identified by CIPMD	245	435	488	491	496	500	500	379	479
	9	The number of differentially expressed genes which are identified by CIPMD	271	478	497	500	500	500	500	429	381
	10	The number of differentially expressed genes which are identified by CIPMD	249	499	500	500	500	407	492	500	500
	11	The number of differentially expressed genes which are identified by CIPMD	452	498	447	477	500	377	500	500	500
	12	The number of differentially expressed genes which are identified by CIPMD	269	346	500	500	500	395	500	500	500
	13	The number of differentially expressed genes which are identified by CIPMD	245	407	403	490	404	500	490	500	500
	14	The number of differentially expressed genes which are identified by CIPMD	275	500	500	500	381	500	500	304	500
	15	The number of differentially expressed genes which are identified by CIPMD	431	450	500	395	500	500	500	323	500
	16	The number of differentially expressed genes which are identified by CIPMD	250	376	257	385	274	399	500	500	500
	17	The number of differentially expressed genes which are identified by CIPMD	249	347	474	500	500	500	395	485	478
	18	The number of differentially expressed genes which are identified by CIPMD	247	500	389	466	500	380	500	500	384
	19	The number of differentially expressed genes which are identified by CIPMD	389	373	500	500	394	389	353	389	500
	20	The number of differentially expressed genes which are identified by CIPMD	248	405	500	500	500	500	500	500	500
	21	The number of differentially expressed genes which are identified by CIPMD	369	488	493	500	500	500	500	497	500
	22	The number of differentially expressed genes which are identified by CIPMD	250	288	500	500	500	500	375	500	500
	23	The number of differentially expressed genes which are identified by CIPMD	486	500	500	477	500	500	446	253	500
	24	The number of differentially expressed genes which are identified by CIPMD	311	464	500	500	385	500	496	402	500
	25	The number of differentially expressed genes which are identified by CIPMD	250	406	388	500	500	500	498	500	382
	26	The number of differentially expressed genes which are identified by CIPMD	375	500	500	426	500	471	499	388	500
	27	The number of differentially expressed genes which are identified by CIPMD	242	497	500	500	500	500	500	500	405
	28	The number of differentially expressed genes which are identified by CIPMD	463	441	281	263	358	500	500	500	500
	29	The number of differentially expressed genes which are identified by CIPMD	249	493	465	500	481	500	379	500	500
	30	The number of differentially expressed genes which are identified by CIPMD	404	443	330	500	500	500	499	497	321
	31	The number of differentially expressed genes which are identified by CIPMD	314	380	219	500	500	500	500	500	476
	32	The number of differentially expressed genes which are identified by CIPMD	250	500	478	381	500	500	477	500	500
	33	The number of differentially expressed genes which are identified by CIPMD	248	333	494	495	500	500	500	500	500
	34	The number of differentially expressed genes which are identified by CIPMD	244	391	495	500	500	289	473	268	500
	35	The number of differentially expressed genes which are identified by CIPMD	375	500	297	500	500	500	500	500	500
	36	The number of differentially expressed genes which are identified by CIPMD	250	500	377	500	500	500	449	500	500
	37	The number of differentially expressed genes which are identified by CIPMD	247	500	500	331	360	500	500	281	484
	38	The number of differentially expressed genes which are identified by CIPMD	246	450	500	378	500	484	500	500	500
	39	The number of differentially expressed genes which are identified by CIPMD	375	459	500	500	500	500	383	500	479
	40	The number of differentially expressed genes which are identified by CIPMD	458	440	417	500	500	500	346	494	360
	41	The number of differentially expressed genes which are identified by CIPMD	246	500	377	500	400	472	324	451	500
	42	The number of differentially expressed genes which are identified by CIPMD	424	500	375	406	500	385	385	500	500
	43	The number of differentially expressed genes which are identified by CIPMD	375	386	500	500	455	415	500	500	500
	44	The number of differentially expressed genes which are identified by CIPMD	375	500	414	500	500	308	335	500	500
	45	The number of differentially expressed genes which are identified by CIPMD	358	431	500	487	500	500	273	500	500
	46	The number of differentially expressed genes which are identified by CIPMD	400	500	417	500	500	499	493	500	500
	47	The number of differentially expressed genes which are identified by CIPMD	250	491	390	500	281	500	500	325	481
	48	The number of differentially expressed genes which are identified by CIPMD	247	500	385	187	497	264	500	500	486
	49	The number of differentially expressed genes which are identified by CIPMD	245	500	499	497	376	396	500	500	344
	50	The number of differentially expressed genes which are identified by CIPMD	375	406	500	500	500	499	500	486	174
	51	The number of differentially expressed genes which are identified by CIPMD	474	483	496	500	500	500	500	459	500
	52	The number of differentially expressed genes which are identified by CIPMD	375	380	500	352	500	473	500	500	499
	53	The number of differentially expressed genes which are identified by CIPMD	250	500	500	368	500	500	296	500	500
	54	The number of differentially expressed genes which are identified by CIPMD	375	260	423	500	447	500	500	465	375
	55	The number of differentially expressed genes which are identified by CIPMD	375	500	500	388	406	307	444	500	388
	56	The number of differentially expressed genes which are identified by CIPMD	165	500	500	426	500	449	500	392	500
	57	The number of differentially expressed genes which are identified by CIPMD	323	441	473	500	443	469	471	397	500
	58	The number of differentially expressed genes which are identified by CIPMD	472	186	500	500	500	397	500	493	500
	59	The number of differentially expressed genes which are identified by CIPMD	500	481	500	498	498	430	264	255	500
	60	The number of differentially expressed genes which are identified by CIPMD	250	409	500	500	453	500	500	500	500
	61	The number of differentially expressed genes which are identified by CIPMD	366	500	499	470	499	499	499	500	500
	62	The number of differentially expressed genes which are identified by CIPMD	432	456	296	500	283	395	500	449	388
	63	The number of differentially expressed genes which are identified by CIPMD	425	357	500	500	378	487	500	468	423
	64	The number of differentially expressed genes which are identified by CIPMD	286	500	500	411	500	500	500	437	395
	65	The number of differentially expressed genes which are identified by CIPMD	250	500	387	498	377	500	500	382	500
	66	The number of differentially expressed genes which are identified by CIPMD	364	268	500	375	500	409	500	282	500
	67	The number of differentially expressed genes which are identified by CIPMD	249	500	500	264	493	500	500	500	221
	68	The number of differentially expressed genes which are identified by CIPMD	254	500	500	500	500	500	482	500	500
	69	The number of differentially expressed genes which are identified by CIPMD	247	500	391	500	500	500	434	379	378
	70	The number of differentially expressed genes which are identified by CIPMD	372	500	500	500	495	500	419	500	500
	71	The number of differentially expressed genes which are identified by CIPMD	273	500	482	486	500	322	264	500	500
	72	The number of differentially expressed genes which are identified by CIPMD	396	384	265	500	500	384	500	500	500
	73	The number of differentially expressed genes which are identified by CIPMD	359	419	443	500	500	446	490	500	500
	74	The number of differentially expressed genes which are identified by CIPMD	250	500	500	492	261	413	500	449	500
	75	The number of differentially expressed genes which are identified by CIPMD	274	500	499	268	425	492	381	376	500
	76	The number of differentially expressed genes which are identified by CIPMD	375	293	426	500	498	443	500	500	500
	77	The number of differentially expressed genes which are identified by CIPMD	447	301	483	500	296	500	256	248	500
	78	The number of differentially expressed genes which are identified by CIPMD	244	500	375	500	500	498	500	436	402
	79	The number of differentially expressed genes which are identified by CIPMD	379	377	499	500	500	380	317	500	431
	80	The number of differentially expressed genes which are identified by CIPMD	248	500	500	500	481	377	362	500	499
	81	The number of differentially expressed genes which are identified by CIPMD	250	500	323	500	500	500	500	459	491
	82	The number of differentially expressed genes which are identified by CIPMD	275	384	388	500	500	500	500	500	500
	83	The number of differentially expressed genes which are identified by CIPMD	250	500	500	500	297	500	500	264	417
	84	The number of differentially expressed genes which are identified by CIPMD	244	500	500	389	500	500	457	500	500
	85	The number of differentially expressed genes which are identified by CIPMD	248	414	500	500	488	500	413	269	494
	86	The number of differentially expressed genes which are identified by CIPMD	259	402	385	288	500	377	493	500	500
	87	The number of differentially expressed genes which are identified by CIPMD	244	386	417	500	500	495	500	500	500
	88	The number of differentially expressed genes which are identified by CIPMD	240	500	445	496	282	500	500	500	500
	89	The number of differentially expressed genes which are identified by CIPMD	311	500	500	500	497	379	500	500	500
	90	The number of differentially expressed genes which are identified by CIPMD	352	500	500	462	500	459	387	500	486
	91	The number of differentially expressed genes which are identified by CIPMD	257	499	500	500	441	500	486	413	500
	92	The number of differentially expressed genes which are identified by CIPMD	500	500	474	345	500	500	499	500	500
	93	The number of differentially expressed genes which are identified by CIPMD	445	498	500	500	250	387	500	500	500
	94	The number of differentially expressed genes which are identified by CIPMD	249	224	303	500	500	445	500	500	500
	95	The number of differentially expressed genes which are identified by CIPMD	283	481	384	500	500	401	500	500	445
	96	The number of differentially expressed genes which are identified by CIPMD	409	500	500	500	446	500	500	377	249
	97	The number of differentially expressed genes which are identified by CIPMD	250	383	172	500	407	456	500	377	415
	98	The number of differentially expressed genes which are identified by CIPMD	500	379	488	442	432	486	499	465	500
	99	The number of differentially expressed genes which are identified by CIPMD	420	479	495	500	500	498	500	500	478
	100	The number of differentially expressed genes which are identified by CIPMD	250	500	479	500	500	452	460	425	500
		Average value	322.14	443.86	451.12	464.24	460.75	461.64	463.21	453.21	466.57
		The number of identified by CIPMD	500	500	500	500	500	500	500	500	500
		Identification accuracy	0.64428	0.88772	0.90224	0.92848	0.9215	0.92328	0.92642	0.90642	0.93314
multi-class
CIPMD		Different parameters	0.1	0.15	0.2	0.25	0.3	0.35	0.4	0.45	0.5
Iterate 100 times	1	The number of differentially expressed genes which are identified by CIPMD	250	375	493	500	500	499	500	352	500
	2	The number of differentially expressed genes which are identified by CIPMD	424	384	500	254	500	424	500	500	376
	3	The number of differentially expressed genes which are identified by CIPMD	366	381	472	493	500	500	385	445	500
	4	The number of differentially expressed genes which are identified by CIPMD	380	500	258	500	384	375	481	500	500
	5	The number of differentially expressed genes which are identified by CIPMD	246	500	380	384	500	500	500	500	500
	6	The number of differentially expressed genes which are identified by CIPMD	375	500	500	396	500	500	500	500	438
	7	The number of differentially expressed genes which are identified by CIPMD	243	495	500	500	497	500	471	500	500
	8	The number of differentially expressed genes which are identified by CIPMD	264	384	500	500	500	379	500	491	500
	9	The number of differentially expressed genes which are identified by CIPMD	248	438	375	422	500	455	433	500	434
	10	The number of differentially expressed genes which are identified by CIPMD	388	385	500	500	500	404	455	487	481
	11	The number of differentially expressed genes which are identified by CIPMD	378	500	500	500	500	433	387	500	465
	12	The number of differentially expressed genes which are identified by CIPMD	251	500	500	500	463	441	500	500	478
	13	The number of differentially expressed genes which are identified by CIPMD	250	492	500	500	387	376	500	484	500
	14	The number of differentially expressed genes which are identified by CIPMD	284	500	397	500	500	500	217	261	263
	15	The number of differentially expressed genes which are identified by CIPMD	240	458	446	500	472	500	500	497	375
	16	The number of differentially expressed genes which are identified by CIPMD	375	497	500	500	375	471	500	477	387
	17	The number of differentially expressed genes which are identified by CIPMD	248	500	500	371	500	500	500	500	500
	18	The number of differentially expressed genes which are identified by CIPMD	250	300	283	500	500	329	357	500	500
	19	The number of differentially expressed genes which are identified by CIPMD	387	500	265	500	479	331	500	500	392
	20	The number of differentially expressed genes which are identified by CIPMD	248	500	500	464	500	500	266	449	500
	21	The number of differentially expressed genes which are identified by CIPMD	245	479	452	500	500	496	394	498	500
	22	The number of differentially expressed genes which are identified by CIPMD	380	376	375	445	500	500	452	500	499
	23	The number of differentially expressed genes which are identified by CIPMD	357	426	500	401	500	454	480	379	500
	24	The number of differentially expressed genes which are identified by CIPMD	244	280	456	500	428	500	340	500	500
	25	The number of differentially expressed genes which are identified by CIPMD	325	500	266	500	500	500	461	379	444
	26	The number of differentially expressed genes which are identified by CIPMD	246	481	500	500	500	378	423	413	500
	27	The number of differentially expressed genes which are identified by CIPMD	332	419	452	500	493	423	500	233	500
	28	The number of differentially expressed genes which are identified by CIPMD	250	324	417	450	352	499	290	487	500
	29	The number of differentially expressed genes which are identified by CIPMD	246	458	500	500	401	500	500	500	500
	30	The number of differentially expressed genes which are identified by CIPMD	452	500	460	413	500	496	500	500	451
	31	The number of differentially expressed genes which are identified by CIPMD	247	492	500	500	375	500	500	471	500
	32	The number of differentially expressed genes which are identified by CIPMD	250	500	500	500	500	259	500	474	494
	33	The number of differentially expressed genes which are identified by CIPMD	488	500	500	500	413	394	500	500	500
	34	The number of differentially expressed genes which are identified by CIPMD	258	500	500	490	500	500	500	500	343
	35	The number of differentially expressed genes which are identified by CIPMD	254	387	377	500	500	500	500	500	411
	36	The number of differentially expressed genes which are identified by CIPMD	275	500	500	454	500	500	477	500	500
	37	The number of differentially expressed genes which are identified by CIPMD	234	339	500	500	500	500	500	500	495
	38	The number of differentially expressed genes which are identified by CIPMD	377	500	500	487	407	500	500	500	500
	39	The number of differentially expressed genes which are identified by CIPMD	250	481	381	480	500	412	500	500	499
	40	The number of differentially expressed genes which are identified by CIPMD	500	481	500	459	454	480	500	500	500
	41	The number of differentially expressed genes which are identified by CIPMD	455	496	499	500	500	500	500	500	375
	42	The number of differentially expressed genes which are identified by CIPMD	488	500	500	498	407	496	481	500	500
	43	The number of differentially expressed genes which are identified by CIPMD	250	384	375	500	500	500	496	500	430
	44	The number of differentially expressed genes which are identified by CIPMD	250	500	500	386	500	500	500	500	500
	45	The number of differentially expressed genes which are identified by CIPMD	244	262	500	386	454	468	500	493	500
	46	The number of differentially expressed genes which are identified by CIPMD	265	495	500	375	500	500	500	500	398
	47	The number of differentially expressed genes which are identified by CIPMD	378	387	500	500	500	424	500	500	482
	48	The number of differentially expressed genes which are identified by CIPMD	250	496	500	500	167	495	465	500	500
	49	The number of differentially expressed genes which are identified by CIPMD	250	497	495	500	376	494	496	500	487
	50	The number of differentially expressed genes which are identified by CIPMD	376	490	500	378	274	494	500	431	500
	51	The number of differentially expressed genes which are identified by CIPMD	500	455	468	500	500	393	419	500	500
	52	The number of differentially expressed genes which are identified by CIPMD	379	500	479	500	500	500	500	500	500
	53	The number of differentially expressed genes which are identified by CIPMD	258	499	499	270	422	240	364	500	405
	54	The number of differentially expressed genes which are identified by CIPMD	270	499	441	408	500	403	257	500	500
	55	The number of differentially expressed genes which are identified by CIPMD	250	456	377	395	419	500	500	497	500
	56	The number of differentially expressed genes which are identified by CIPMD	435	407	500	500	416	431	499	500	499
	57	The number of differentially expressed genes which are identified by CIPMD	331	366	443	500	500	419	500	375	500
	58	The number of differentially expressed genes which are identified by CIPMD	250	500	500	500	500	500	500	500	500
	59	The number of differentially expressed genes which are identified by CIPMD	290	500	386	500	462	494	276	401	500
	60	The number of differentially expressed genes which are identified by CIPMD	246	494	500	471	407	500	500	500	500
	61	The number of differentially expressed genes which are identified by CIPMD	375	278	492	500	500	500	495	500	500
	62	The number of differentially expressed genes which are identified by CIPMD	411	271	500	500	425	393	500	500	412
	63	The number of differentially expressed genes which are identified by CIPMD	247	500	500	500	500	500	316	500	462
	64	The number of differentially expressed genes which are identified by CIPMD	470	500	393	500	500	500	500	500	415
	65	The number of differentially expressed genes which are identified by CIPMD	424	430	431	500	500	500	476	368	481
	66	The number of differentially expressed genes which are identified by CIPMD	375	500	500	498	489	441	500	500	500
	67	The number of differentially expressed genes which are identified by CIPMD	375	500	499	362	484	500	500	500	500
	68	The number of differentially expressed genes which are identified by CIPMD	250	500	252	395	500	500	500	487	500
	69	The number of differentially expressed genes which are identified by CIPMD	250	500	500	420	500	500	279	500	500
	70	The number of differentially expressed genes which are identified by CIPMD	221	313	500	500	500	403	500	500	500
	71	The number of differentially expressed genes which are identified by CIPMD	474	500	494	387	500	500	472	375	500
	72	The number of differentially expressed genes which are identified by CIPMD	285	500	421	286	452	497	500	417	500
	73	The number of differentially expressed genes which are identified by CIPMD	246	375	500	488	500	500	500	500	412
	74	The number of differentially expressed genes which are identified by CIPMD	422	500	479	500	500	500	403	500	370
	75	The number of differentially expressed genes which are identified by CIPMD	248	500	457	191	462	500	500	419	375
	76	The number of differentially expressed genes which are identified by CIPMD	431	375	390	500	237	500	500	499	423
	77	The number of differentially expressed genes which are identified by CIPMD	340	500	500	500	500	500	497	500	499
	78	The number of differentially expressed genes which are identified by CIPMD	246	487	500	498	500	477	500	488	314
	79	The number of differentially expressed genes which are identified by CIPMD	375	405	497	500	500	308	500	440	403
	80	The number of differentially expressed genes which are identified by CIPMD	498	473	500	396	495	467	500	394	500
	81	The number of differentially expressed genes which are identified by CIPMD	250	376	500	500	500	386	500	500	399
	82	The number of differentially expressed genes which are identified by CIPMD	460	336	500	500	500	434	500	500	500
	83	The number of differentially expressed genes which are identified by CIPMD	250	500	489	500	500	500	500	473	411
	84	The number of differentially expressed genes which are identified by CIPMD	250	452	445	500	500	500	439	416	500
	85	The number of differentially expressed genes which are identified by CIPMD	250	383	471	500	500	500	500	500	500
	86	The number of differentially expressed genes which are identified by CIPMD	250	500	500	417	295	394	375	487	500
	87	The number of differentially expressed genes which are identified by CIPMD	249	413	500	500	421	500	405	500	380
	88	The number of differentially expressed genes which are identified by CIPMD	500	376	499	500	500	500	500	427	478
	89	The number of differentially expressed genes which are identified by CIPMD	250	201	500	490	482	500	293	458	444
	90	The number of differentially expressed genes which are identified by CIPMD	250	500	500	500	500	500	500	500	500
	91	The number of differentially expressed genes which are identified by CIPMD	248	444	500	500	398	500	499	500	500
	92	The number of differentially expressed genes which are identified by CIPMD	245	500	500	500	500	500	500	500	496
	93	The number of differentially expressed genes which are identified by CIPMD	447	435	500	411	436	500	418	500	336
	94	The number of differentially expressed genes which are identified by CIPMD	283	414	500	410	500	490	412	500	500
	95	The number of differentially expressed genes which are identified by CIPMD	375	500	498	387	500	500	500	490	429
	96	The number of differentially expressed genes which are identified by CIPMD	250	377	500	500	453	307	500	489	500
	97	The number of differentially expressed genes which are identified by CIPMD	449	483	498	500	378	272	498	500	500
	98	The number of differentially expressed genes which are identified by CIPMD	374	459	380	392	500	500	500	500	457
	99	The number of differentially expressed genes which are identified by CIPMD	464	500	399	382	500	500	500	250	500
	100	The number of differentially expressed genes which are identified by CIPMD	255	291	499	409	500	473	500	500	500
		Average value	320.32	445.42	464.5	461.49	465.91	462.01	462.99	473.51	466.97
		The number of identified by CIPMD	500	500	500	500	500	500	500	500	500
		Identification accuracy	0.64064	0.89084	0.929	0.92298	0.93182	0.92402	0.92598	0.94702	0.93394

## Sheet: PMD_Simulation results
two-class
PMD		Different parameters	0.1	0.15	0.2	0.25	0.3	0.35	0.4	0.45	0.5
Iterate 100 times	1	The number of differentially expressed genes which are identified by PMD	375	500	500	500	500	500	500	477	500
	2	The number of differentially expressed genes which are identified by PMD	379	500	499	500	500	492	500	500	477
	3	The number of differentially expressed genes which are identified by PMD	375	378	500	500	438	500	393	368	409
	4	The number of differentially expressed genes which are identified by PMD	245	360	500	419	500	496	215	500	450
	5	The number of differentially expressed genes which are identified by PMD	462	353	377	384	494	500	500	500	380
	6	The number of differentially expressed genes which are identified by PMD	250	213	424	500	500	500	500	500	500
	7	The number of differentially expressed genes which are identified by PMD	270	436	422	500	426	500	500	500	500
	8	The number of differentially expressed genes which are identified by PMD	273	451	406	383	500	375	500	500	375
	9	The number of differentially expressed genes which are identified by PMD	415	500	434	500	500	500	491	480	500
	10	The number of differentially expressed genes which are identified by PMD	466	252	458	500	500	500	500	500	422
	11	The number of differentially expressed genes which are identified by PMD	339	500	500	240	380	492	359	500	295
	12	The number of differentially expressed genes which are identified by PMD	212	443	275	375	485	254	500	267	388
	13	The number of differentially expressed genes which are identified by PMD	369	451	477	500	269	500	500	500	330
	14	The number of differentially expressed genes which are identified by PMD	246	500	373	500	344	500	500	500	500
	15	The number of differentially expressed genes which are identified by PMD	346	500	500	296	500	500	494	500	377
	16	The number of differentially expressed genes which are identified by PMD	475	500	500	500	395	500	433	500	500
	17	The number of differentially expressed genes which are identified by PMD	485	500	500	500	500	500	390	500	499
	18	The number of differentially expressed genes which are identified by PMD	284	493	355	500	409	252	500	479	398
	19	The number of differentially expressed genes which are identified by PMD	499	500	407	500	499	500	423	500	376
	20	The number of differentially expressed genes which are identified by PMD	256	428	500	500	472	500	500	500	500
	21	The number of differentially expressed genes which are identified by PMD	499	375	500	327	332	496	276	380	392
	22	The number of differentially expressed genes which are identified by PMD	434	500	466	465	499	500	408	500	500
	23	The number of differentially expressed genes which are identified by PMD	250	409	500	500	500	500	480	500	500
	24	The number of differentially expressed genes which are identified by PMD	246	500	406	500	500	499	484	500	500
	25	The number of differentially expressed genes which are identified by PMD	245	500	376	268	500	500	497	335	500
	26	The number of differentially expressed genes which are identified by PMD	247	498	498	500	500	500	500	500	456
	27	The number of differentially expressed genes which are identified by PMD	244	500	500	457	500	281	500	500	500
	28	The number of differentially expressed genes which are identified by PMD	254	471	500	323	402	500	269	391	500
	29	The number of differentially expressed genes which are identified by PMD	148	500	361	500	271	271	500	500	500
	30	The number of differentially expressed genes which are identified by PMD	261	269	500	500	476	500	459	452	500
	31	The number of differentially expressed genes which are identified by PMD	242	383	500	484	394	393	430	500	499
	32	The number of differentially expressed genes which are identified by PMD	247	456	500	458	379	375	396	494	500
	33	The number of differentially expressed genes which are identified by PMD	248	365	500	453	500	500	500	356	496
	34	The number of differentially expressed genes which are identified by PMD	460	500	500	500	500	477	500	500	369
	35	The number of differentially expressed genes which are identified by PMD	250	500	452	368	500	491	500	500	491
	36	The number of differentially expressed genes which are identified by PMD	375	486	500	474	401	499	488	407	421
	37	The number of differentially expressed genes which are identified by PMD	245	419	455	409	462	500	377	265	260
	38	The number of differentially expressed genes which are identified by PMD	295	472	321	500	454	500	500	500	500
	39	The number of differentially expressed genes which are identified by PMD	386	370	378	500	409	497	500	500	383
	40	The number of differentially expressed genes which are identified by PMD	470	500	438	500	500	500	450	449	395
	41	The number of differentially expressed genes which are identified by PMD	271	500	404	500	500	468	471	258	500
	42	The number of differentially expressed genes which are identified by PMD	261	500	500	500	500	500	500	500	500
	43	The number of differentially expressed genes which are identified by PMD	374	500	474	500	313	254	487	443	500
	44	The number of differentially expressed genes which are identified by PMD	245	500	499	500	500	304	215	500	480
	45	The number of differentially expressed genes which are identified by PMD	247	500	401	500	406	238	500	500	500
	46	The number of differentially expressed genes which are identified by PMD	375	495	456	256	500	379	500	500	313
	47	The number of differentially expressed genes which are identified by PMD	375	375	500	408	500	500	416	500	500
	48	The number of differentially expressed genes which are identified by PMD	375	500	402	395	377	498	491	500	500
	49	The number of differentially expressed genes which are identified by PMD	250	405	375	500	500	378	500	498	500
	50	The number of differentially expressed genes which are identified by PMD	333	500	377	500	500	377	411	486	392
	51	The number of differentially expressed genes which are identified by PMD	376	500	500	460	500	333	500	500	458
	52	The number of differentially expressed genes which are identified by PMD	438	267	453	500	500	500	500	500	500
	53	The number of differentially expressed genes which are identified by PMD	247	446	375	500	500	282	500	471	500
	54	The number of differentially expressed genes which are identified by PMD	275	500	388	500	444	406	462	500	400
	55	The number of differentially expressed genes which are identified by PMD	470	499	375	416	500	500	500	498	500
	56	The number of differentially expressed genes which are identified by PMD	250	475	500	500	500	496	471	375	500
	57	The number of differentially expressed genes which are identified by PMD	250	471	266	499	500	500	500	423	378
	58	The number of differentially expressed genes which are identified by PMD	471	378	386	500	499	375	272	406	500
	59	The number of differentially expressed genes which are identified by PMD	275	253	500	263	470	500	500	252	365
	60	The number of differentially expressed genes which are identified by PMD	375	500	261	500	419	286	500	500	500
	61	The number of differentially expressed genes which are identified by PMD	491	382	303	343	376	397	365	500	447
	62	The number of differentially expressed genes which are identified by PMD	356	500	383	500	290	500	500	500	467
	63	The number of differentially expressed genes which are identified by PMD	490	376	375	495	474	500	401	500	500
	64	The number of differentially expressed genes which are identified by PMD	250	376	500	500	500	499	500	445	333
	65	The number of differentially expressed genes which are identified by PMD	495	500	444	500	500	500	392	500	491
	66	The number of differentially expressed genes which are identified by PMD	303	480	379	500	500	377	469	393	500
	67	The number of differentially expressed genes which are identified by PMD	248	313	461	500	375	479	500	500	494
	68	The number of differentially expressed genes which are identified by PMD	432	413	500	473	500	500	500	380	500
	69	The number of differentially expressed genes which are identified by PMD	162	375	497	380	439	459	489	500	382
	70	The number of differentially expressed genes which are identified by PMD	257	500	500	500	257	500	348	500	390
	71	The number of differentially expressed genes which are identified by PMD	439	498	395	500	500	387	500	500	456
	72	The number of differentially expressed genes which are identified by PMD	375	332	500	376	464	500	396	409	390
	73	The number of differentially expressed genes which are identified by PMD	490	500	298	258	451	500	379	500	295
	74	The number of differentially expressed genes which are identified by PMD	412	380	449	490	500	500	457	500	500
	75	The number of differentially expressed genes which are identified by PMD	500	441	500	500	375	466	500	500	500
	76	The number of differentially expressed genes which are identified by PMD	242	381	500	500	332	500	500	406	262
	77	The number of differentially expressed genes which are identified by PMD	247	500	500	354	498	500	500	385	500
	78	The number of differentially expressed genes which are identified by PMD	500	376	485	440	500	500	406	500	273
	79	The number of differentially expressed genes which are identified by PMD	249	500	477	500	500	348	500	500	500
	80	The number of differentially expressed genes which are identified by PMD	462	500	500	258	500	500	263	500	500
	81	The number of differentially expressed genes which are identified by PMD	446	500	500	472	500	500	197	500	265
	82	The number of differentially expressed genes which are identified by PMD	245	494	500	346	399	500	434	429	500
	83	The number of differentially expressed genes which are identified by PMD	407	409	378	398	500	292	447	258	486
	84	The number of differentially expressed genes which are identified by PMD	426	451	500	498	500	500	388	375	482
	85	The number of differentially expressed genes which are identified by PMD	245	406	500	500	311	500	500	376	500
	86	The number of differentially expressed genes which are identified by PMD	250	474	421	398	476	411	377	500	314
	87	The number of differentially expressed genes which are identified by PMD	249	311	500	500	446	500	475	500	500
	88	The number of differentially expressed genes which are identified by PMD	375	500	500	493	500	500	500	497	404
	89	The number of differentially expressed genes which are identified by PMD	356	500	500	500	365	445	500	500	500
	90	The number of differentially expressed genes which are identified by PMD	248	487	500	500	500	328	495	386	500
	91	The number of differentially expressed genes which are identified by PMD	250	441	500	428	500	494	149	445	380
	92	The number of differentially expressed genes which are identified by PMD	447	404	500	398	462	418	500	500	488
	93	The number of differentially expressed genes which are identified by PMD	257	500	377	500	500	411	398	500	500
	94	The number of differentially expressed genes which are identified by PMD	251	157	500	499	376	440	500	278	500
	95	The number of differentially expressed genes which are identified by PMD	391	500	307	500	500	474	395	358	332
	96	The number of differentially expressed genes which are identified by PMD	249	500	500	500	457	498	500	380	404
	97	The number of differentially expressed genes which are identified by PMD	243	345	463	498	495	500	500	274	500
	98	The number of differentially expressed genes which are identified by PMD	246	489	383	443	500	500	382	500	431
	99	The number of differentially expressed genes which are identified by PMD	392	217	345	443	492	439	500	500	328
	100	The number of differentially expressed genes which are identified by PMD	375	395	500	500	208	500	377	500	255
		Average value	333.48	438.98	445.7	454.61	453.36	452.76	447.87	456.84	443.73
		The number of identified by PMD	500	500	500	500	500	500	500	500	500
		Identification accuracy	0.66696	0.87796	0.8914	0.90922	0.90672	0.90552	0.89574	0.91368	0.88746
multi-class
PMD		Different parameters	0.1	0.15	0.2	0.25	0.3	0.35	0.4	0.45	0.5
Iterate 100 times	1	The number of differentially expressed genes which are identified by PMD	500	500	500	500	500	282	500	252	488
	2	The number of differentially expressed genes which are identified by PMD	175	500	448	500	485	493	474	262	500
	3	The number of differentially expressed genes which are identified by PMD	247	460	375	500	500	500	333	500	500
	4	The number of differentially expressed genes which are identified by PMD	428	375	500	463	145	353	417	377	263
	5	The number of differentially expressed genes which are identified by PMD	246	400	500	500	329	500	500	444	489
	6	The number of differentially expressed genes which are identified by PMD	247	451	500	500	500	483	418	377	500
	7	The number of differentially expressed genes which are identified by PMD	364	500	377	378	455	494	452	394	497
	8	The number of differentially expressed genes which are identified by PMD	377	500	500	449	247	398	498	500	325
	9	The number of differentially expressed genes which are identified by PMD	375	500	274	478	500	408	500	380	500
	10	The number of differentially expressed genes which are identified by PMD	375	399	375	500	500	500	379	500	463
	11	The number of differentially expressed genes which are identified by PMD	441	489	500	375	500	382	500	497	218
	12	The number of differentially expressed genes which are identified by PMD	249	492	468	500	500	375	500	500	257
	13	The number of differentially expressed genes which are identified by PMD	269	500	483	500	426	500	393	500	257
	14	The number of differentially expressed genes which are identified by PMD	250	500	500	383	141	500	404	500	500
	15	The number of differentially expressed genes which are identified by PMD	419	479	500	500	500	381	496	500	498
	16	The number of differentially expressed genes which are identified by PMD	247	400	500	450	421	381	405	253	500
	17	The number of differentially expressed genes which are identified by PMD	375	500	489	500	500	352	431	386	500
	18	The number of differentially expressed genes which are identified by PMD	250	443	500	500	326	500	382	499	500
	19	The number of differentially expressed genes which are identified by PMD	251	497	482	383	479	500	431	500	494
	20	The number of differentially expressed genes which are identified by PMD	375	500	264	500	500	500	417	379	473
	21	The number of differentially expressed genes which are identified by PMD	275	375	491	500	500	500	500	500	500
	22	The number of differentially expressed genes which are identified by PMD	492	373	298	500	471	499	380	497	479
	23	The number of differentially expressed genes which are identified by PMD	250	447	500	463	326	500	500	375	427
	24	The number of differentially expressed genes which are identified by PMD	157	254	190	500	482	476	500	449	500
	25	The number of differentially expressed genes which are identified by PMD	267	500	500	500	464	500	487	500	500
	26	The number of differentially expressed genes which are identified by PMD	352	413	500	500	380	451	500	383	500
	27	The number of differentially expressed genes which are identified by PMD	286	288	250	472	493	377	500	500	500
	28	The number of differentially expressed genes which are identified by PMD	398	500	500	500	351	500	454	255	430
	29	The number of differentially expressed genes which are identified by PMD	375	482	500	500	500	497	498	491	375
	30	The number of differentially expressed genes which are identified by PMD	229	500	500	500	500	491	500	334	445
	31	The number of differentially expressed genes which are identified by PMD	378	353	500	500	378	500	420	452	500
	32	The number of differentially expressed genes which are identified by PMD	250	500	500	500	483	487	500	500	376
	33	The number of differentially expressed genes which are identified by PMD	375	500	500	500	490	495	380	470	500
	34	The number of differentially expressed genes which are identified by PMD	254	500	449	500	500	500	436	500	500
	35	The number of differentially expressed genes which are identified by PMD	250	261	500	500	500	496	384	500	499
	36	The number of differentially expressed genes which are identified by PMD	371	412	500	500	493	221	452	500	500
	37	The number of differentially expressed genes which are identified by PMD	359	376	500	269	500	500	500	500	251
	38	The number of differentially expressed genes which are identified by PMD	484	376	398	500	411	397	493	404	393
	39	The number of differentially expressed genes which are identified by PMD	250	292	399	500	500	500	452	255	500
	40	The number of differentially expressed genes which are identified by PMD	342	365	472	421	500	148	456	500	480
	41	The number of differentially expressed genes which are identified by PMD	250	241	255	500	500	461	500	500	449
	42	The number of differentially expressed genes which are identified by PMD	378	403	267	500	433	500	376	500	468
	43	The number of differentially expressed genes which are identified by PMD	375	500	395	280	500	500	406	500	325
	44	The number of differentially expressed genes which are identified by PMD	250	262	500	500	500	500	500	255	500
	45	The number of differentially expressed genes which are identified by PMD	500	425	500	500	473	500	426	425	500
	46	The number of differentially expressed genes which are identified by PMD	250	376	500	393	500	500	500	373	500
	47	The number of differentially expressed genes which are identified by PMD	249	393	494	500	332	500	421	500	500
	48	The number of differentially expressed genes which are identified by PMD	143	500	382	477	500	464	500	444	495
	49	The number of differentially expressed genes which are identified by PMD	250	500	267	265	475	424	465	500	500
	50	The number of differentially expressed genes which are identified by PMD	248	500	500	257	500	500	255	500	414
	51	The number of differentially expressed genes which are identified by PMD	435	500	415	500	446	470	499	500	500
	52	The number of differentially expressed genes which are identified by PMD	375	500	381	500	500	493	386	479	292
	53	The number of differentially expressed genes which are identified by PMD	379	375	500	500	466	470	441	500	418
	54	The number of differentially expressed genes which are identified by PMD	250	500	406	500	500	256	448	470	254
	55	The number of differentially expressed genes which are identified by PMD	250	500	500	431	428	408	500	500	500
	56	The number of differentially expressed genes which are identified by PMD	247	500	453	500	375	500	500	500	500
	57	The number of differentially expressed genes which are identified by PMD	450	500	370	500	351	375	500	382	500
	58	The number of differentially expressed genes which are identified by PMD	346	291	376	500	490	441	500	500	375
	59	The number of differentially expressed genes which are identified by PMD	265	500	500	376	500	500	262	477	500
	60	The number of differentially expressed genes which are identified by PMD	246	500	500	326	500	500	478	405	500
	61	The number of differentially expressed genes which are identified by PMD	414	316	500	500	500	500	500	496	249
	62	The number of differentially expressed genes which are identified by PMD	249	274	379	494	500	500	500	500	381
	63	The number of differentially expressed genes which are identified by PMD	248	256	482	385	500	500	500	482	500
	64	The number of differentially expressed genes which are identified by PMD	246	500	500	375	494	500	433	376	500
	65	The number of differentially expressed genes which are identified by PMD	439	500	439	355	500	500	497	418	371
	66	The number of differentially expressed genes which are identified by PMD	432	500	375	500	500	152	481	500	500
	67	The number of differentially expressed genes which are identified by PMD	499	376	304	500	297	500	480	500	500
	68	The number of differentially expressed genes which are identified by PMD	312	500	336	300	500	378	443	378	500
	69	The number of differentially expressed genes which are identified by PMD	465	500	358	497	478	389	500	500	500
	70	The number of differentially expressed genes which are identified by PMD	498	500	435	336	375	467	500	500	500
	71	The number of differentially expressed genes which are identified by PMD	250	472	387	500	306	178	382	500	455
	72	The number of differentially expressed genes which are identified by PMD	485	266	443	500	500	385	470	381	500
	73	The number of differentially expressed genes which are identified by PMD	490	500	500	482	500	500	488	366	450
	74	The number of differentially expressed genes which are identified by PMD	250	491	500	500	338	500	500	500	500
	75	The number of differentially expressed genes which are identified by PMD	375	472	487	421	500	500	482	500	252
	76	The number of differentially expressed genes which are identified by PMD	410	377	500	500	500	417	496	406	500
	77	The number of differentially expressed genes which are identified by PMD	377	424	500	375	500	435	497	435	467
	78	The number of differentially expressed genes which are identified by PMD	500	255	375	498	256	500	467	245	360
	79	The number of differentially expressed genes which are identified by PMD	375	500	500	367	233	499	377	500	427
	80	The number of differentially expressed genes which are identified by PMD	290	478	500	500	500	389	500	293	500
	81	The number of differentially expressed genes which are identified by PMD	473	489	266	375	427	500	498	383	426
	82	The number of differentially expressed genes which are identified by PMD	313	405	500	170	376	350	498	425	305
	83	The number of differentially expressed genes which are identified by PMD	142	376	500	205	500	500	500	500	475
	84	The number of differentially expressed genes which are identified by PMD	250	500	500	500	500	500	500	499	500
	85	The number of differentially expressed genes which are identified by PMD	496	413	392	333	378	431	473	415	500
	86	The number of differentially expressed genes which are identified by PMD	250	498	500	494	500	493	303	500	257
	87	The number of differentially expressed genes which are identified by PMD	378	267	500	253	500	419	355	499	500
	88	The number of differentially expressed genes which are identified by PMD	250	500	421	500	500	500	495	442	442
	89	The number of differentially expressed genes which are identified by PMD	253	492	379	500	500	490	416	500	347
	90	The number of differentially expressed genes which are identified by PMD	248	500	500	252	498	500	351	500	273
	91	The number of differentially expressed genes which are identified by PMD	390	377	490	388	500	421	500	500	471
	92	The number of differentially expressed genes which are identified by PMD	247	285	381	398	385	500	497	389	500
	93	The number of differentially expressed genes which are identified by PMD	375	500	500	500	479	316	383	500	500
	94	The number of differentially expressed genes which are identified by PMD	249	498	395	500	494	500	500	500	500
	95	The number of differentially expressed genes which are identified by PMD	250	500	500	500	417	407	500	500	436
	96	The number of differentially expressed genes which are identified by PMD	201	281	387	427	500	376	500	500	480
	97	The number of differentially expressed genes which are identified by PMD	497	500	484	500	498	500	326	500	500
	98	The number of differentially expressed genes which are identified by PMD	250	291	498	500	375	500	296	500	500
	99	The number of differentially expressed genes which are identified by PMD	242	500	461	500	460	500	500	313	500
	100	The number of differentially expressed genes which are identified by PMD	362	500	499	491	500	500	500	443	500
		Average value	327.1	433.47	442.96	449.6	450.09	449.71	453.69	446.59	446.91
		The number of identified by PMD	500	500	500	500	500	500	500	500	500
		Identification accuracy	0.6542	0.86694	0.88592	0.8992	0.90018	0.89942	0.90738	0.89318	0.89382

## Sheet: SPCA_Simulation results
two-class
SPCA		Different parameters	0.1	0.15	0.2	0.25	0.3	0.35	0.4	0.45	0.5
Iterate 100 times	1	The number of differentially expressed genes which are identified by SPCA	471	500	500	500	250	125	453	250	375
	2	The number of differentially expressed genes which are identified by SPCA	141	496	500	500	361	132	125	361	375
	3	The number of differentially expressed genes which are identified by SPCA	500	497	272	459	500	375	242	125	500
	4	The number of differentially expressed genes which are identified by SPCA	256	375	444	500	375	141	375	428	125
	5	The number of differentially expressed genes which are identified by SPCA	500	250	439	500	460	500	251	208	250
	6	The number of differentially expressed genes which are identified by SPCA	500	481	500	500	375	490	500	156	250
	7	The number of differentially expressed genes which are identified by SPCA	375	500	375	211	347	375	500	402	250
	8	The number of differentially expressed genes which are identified by SPCA	500	500	500	500	500	199	125	375	125
	9	The number of differentially expressed genes which are identified by SPCA	500	478	375	500	197	269	250	375	188
	10	The number of differentially expressed genes which are identified by SPCA	500	496	341	491	402	500	125	375	187
	11	The number of differentially expressed genes which are identified by SPCA	500	375	383	500	500	383	125	341	229
	12	The number of differentially expressed genes which are identified by SPCA	500	413	500	500	500	500	500	430	206
	13	The number of differentially expressed genes which are identified by SPCA	500	500	468	375	500	375	455	375	125
	14	The number of differentially expressed genes which are identified by SPCA	500	500	375	326	500	500	172	341	250
	15	The number of differentially expressed genes which are identified by SPCA	500	500	500	387	255	158	312	250	375
	16	The number of differentially expressed genes which are identified by SPCA	376	500	500	500	500	500	428	496	365
	17	The number of differentially expressed genes which are identified by SPCA	500	335	299	500	500	280	250	125	158
	18	The number of differentially expressed genes which are identified by SPCA	378	375	500	497	250	500	375	375	125
	19	The number of differentially expressed genes which are identified by SPCA	396	500	433	406	500	150	250	500	211
	20	The number of differentially expressed genes which are identified by SPCA	424	500	444	431	375	250	500	125	500
	21	The number of differentially expressed genes which are identified by SPCA	252	500	500	456	375	375	404	375	125
	22	The number of differentially expressed genes which are identified by SPCA	500	500	484	500	500	500	125	287	125
	23	The number of differentially expressed genes which are identified by SPCA	500	500	493	500	262	444	287	375	250
	24	The number of differentially expressed genes which are identified by SPCA	500	500	493	450	213	500	155	500	133
	25	The number of differentially expressed genes which are identified by SPCA	498	250	500	500	251	250	500	209	375
	26	The number of differentially expressed genes which are identified by SPCA	500	457	500	291	500	410	375	453	125
	27	The number of differentially expressed genes which are identified by SPCA	500	500	500	500	251	375	185	125	299
	28	The number of differentially expressed genes which are identified by SPCA	500	500	500	500	500	125	388	125	125
	29	The number of differentially expressed genes which are identified by SPCA	500	489	373	260	235	500	215	250	209
	30	The number of differentially expressed genes which are identified by SPCA	375	375	258	500	451	454	251	375	500
	31	The number of differentially expressed genes which are identified by SPCA	500	495	499	336	275	500	375	500	188
	32	The number of differentially expressed genes which are identified by SPCA	445	500	500	500	375	500	489	250	125
	33	The number of differentially expressed genes which are identified by SPCA	500	497	372	500	470	375	500	500	125
	34	The number of differentially expressed genes which are identified by SPCA	500	274	480	500	500	500	500	125	125
	35	The number of differentially expressed genes which are identified by SPCA	500	498	377	482	500	250	500	125	459
	36	The number of differentially expressed genes which are identified by SPCA	372	500	246	375	500	125	500	138	125
	37	The number of differentially expressed genes which are identified by SPCA	490	471	500	250	375	250	375	500	161
	38	The number of differentially expressed genes which are identified by SPCA	376	462	250	437	500	484	375	125	125
	39	The number of differentially expressed genes which are identified by SPCA	500	500	395	413	500	250	375	174	500
	40	The number of differentially expressed genes which are identified by SPCA	293	500	500	498	499	257	375	125	250
	41	The number of differentially expressed genes which are identified by SPCA	375	500	250	500	472	500	500	375	250
	42	The number of differentially expressed genes which are identified by SPCA	500	384	497	500	453	138	148	125	375
	43	The number of differentially expressed genes which are identified by SPCA	500	289	395	500	250	500	421	398	250
	44	The number of differentially expressed genes which are identified by SPCA	500	500	500	251	375	500	190	489	125
	45	The number of differentially expressed genes which are identified by SPCA	409	375	500	500	500	375	500	486	292
	46	The number of differentially expressed genes which are identified by SPCA	310	375	500	247	450	125	375	250	125
	47	The number of differentially expressed genes which are identified by SPCA	383	500	375	500	500	251	384	500	125
	48	The number of differentially expressed genes which are identified by SPCA	500	500	500	500	378	125	125	299	262
	49	The number of differentially expressed genes which are identified by SPCA	500	493	376	500	387	290	204	248	250
	50	The number of differentially expressed genes which are identified by SPCA	500	428	500	500	500	477	491	125	264
	51	The number of differentially expressed genes which are identified by SPCA	500	386	473	254	489	250	250	252	202
	52	The number of differentially expressed genes which are identified by SPCA	471	422	500	500	233	500	228	375	375
	53	The number of differentially expressed genes which are identified by SPCA	315	382	399	480	250	267	250	358	127
	54	The number of differentially expressed genes which are identified by SPCA	375	500	500	500	480	240	375	197	316
	55	The number of differentially expressed genes which are identified by SPCA	500	500	364	500	500	431	250	125	250
	56	The number of differentially expressed genes which are identified by SPCA	500	395	486	500	500	500	436	375	130
	57	The number of differentially expressed genes which are identified by SPCA	441	365	500	500	423	397	166	390	250
	58	The number of differentially expressed genes which are identified by SPCA	500	500	500	202	500	250	250	338	252
	59	The number of differentially expressed genes which are identified by SPCA	500	250	338	426	500	467	500	234	125
	60	The number of differentially expressed genes which are identified by SPCA	301	500	500	485	485	250	500	125	253
	61	The number of differentially expressed genes which are identified by SPCA	250	500	500	304	250	500	154	161	250
	62	The number of differentially expressed genes which are identified by SPCA	500	306	449	500	306	417	240	134	128
	63	The number of differentially expressed genes which are identified by SPCA	500	500	500	411	500	500	250	375	250
	64	The number of differentially expressed genes which are identified by SPCA	375	375	500	500	500	125	250	375	236
	65	The number of differentially expressed genes which are identified by SPCA	500	437	500	375	500	180	250	375	125
	66	The number of differentially expressed genes which are identified by SPCA	500	500	500	486	142	125	414	500	223
	67	The number of differentially expressed genes which are identified by SPCA	500	500	125	500	500	375	172	395	500
	68	The number of differentially expressed genes which are identified by SPCA	500	500	376	323	186	375	266	371	500
	69	The number of differentially expressed genes which are identified by SPCA	500	497	487	497	500	500	500	379	250
	70	The number of differentially expressed genes which are identified by SPCA	329	500	375	493	375	500	384	500	248
	71	The number of differentially expressed genes which are identified by SPCA	500	500	250	375	410	500	216	250	125
	72	The number of differentially expressed genes which are identified by SPCA	127	500	375	500	380	375	435	125	155
	73	The number of differentially expressed genes which are identified by SPCA	500	500	500	417	451	428	288	500	125
	74	The number of differentially expressed genes which are identified by SPCA	500	251	247	500	500	125	500	250	375
	75	The number of differentially expressed genes which are identified by SPCA	500	500	500	500	374	273	250	375	486
	76	The number of differentially expressed genes which are identified by SPCA	399	473	500	188	375	418	139	131	375
	77	The number of differentially expressed genes which are identified by SPCA	404	500	375	500	267	376	250	177	500
	78	The number of differentially expressed genes which are identified by SPCA	500	500	337	431	500	500	375	500	375
	79	The number of differentially expressed genes which are identified by SPCA	148	490	479	171	500	500	500	250	143
	80	The number of differentially expressed genes which are identified by SPCA	320	330	500	250	447	253	252	250	247
	81	The number of differentially expressed genes which are identified by SPCA	230	500	378	395	500	417	500	474	125
	82	The number of differentially expressed genes which are identified by SPCA	500	375	500	378	125	378	481	375	375
	83	The number of differentially expressed genes which are identified by SPCA	500	500	500	250	379	425	375	375	125
	84	The number of differentially expressed genes which are identified by SPCA	500	500	375	500	500	478	250	250	180
	85	The number of differentially expressed genes which are identified by SPCA	253	498	498	250	500	250	500	500	256
	86	The number of differentially expressed genes which are identified by SPCA	261	500	393	125	250	235	352	125	248
	87	The number of differentially expressed genes which are identified by SPCA	500	500	375	449	500	250	375	183	250
	88	The number of differentially expressed genes which are identified by SPCA	468	498	499	500	480	400	147	250	375
	89	The number of differentially expressed genes which are identified by SPCA	375	402	437	351	377	496	375	288	250
	90	The number of differentially expressed genes which are identified by SPCA	500	375	500	375	496	151	500	187	375
	91	The number of differentially expressed genes which are identified by SPCA	500	500	481	500	388	314	250	500	205
	92	The number of differentially expressed genes which are identified by SPCA	500	498	282	378	251	500	370	250	125
	93	The number of differentially expressed genes which are identified by SPCA	252	250	497	376	500	125	375	125	375
	94	The number of differentially expressed genes which are identified by SPCA	500	485	375	500	133	258	375	130	152
	95	The number of differentially expressed genes which are identified by SPCA	500	500	187	486	375	500	494	125	125
	96	The number of differentially expressed genes which are identified by SPCA	500	375	500	500	255	248	375	500	125
	97	The number of differentially expressed genes which are identified by SPCA	500	446	140	397	250	250	500	152	275
	98	The number of differentially expressed genes which are identified by SPCA	500	382	271	339	500	252	375	440	375
	99	The number of differentially expressed genes which are identified by SPCA	500	294	500	500	250	496	489	250	387
	100	The number of differentially expressed genes which are identified by SPCA	415	500	416	500	284	275	375	261	375
		Average value	439.04	449.2	428	429.46	400.6	350.02	340.23	302.26	249.1
		The number of identified by SPCA	500	500	500	500	500	500	500	500	500
		Identification accuracy	0.87808	0.8984	0.856	0.85892	0.8012	0.70004	0.68046	0.60452	0.4982
multi-class
SPCA		Different parameters	0.1	0.15	0.2	0.25	0.3	0.35	0.4	0.45	0.5
Iterate 100 times	1	The number of differentially expressed genes which are identified by SPCA	311	317	500	302	412	375	376	314	125
	2	The number of differentially expressed genes which are identified by SPCA	411	499	500	500	375	500	125	125	125
	3	The number of differentially expressed genes which are identified by SPCA	471	500	500	500	311	250	375	250	125
	4	The number of differentially expressed genes which are identified by SPCA	500	500	500	500	125	500	500	250	429
	5	The number of differentially expressed genes which are identified by SPCA	500	500	500	125	500	375	141	468	125
	6	The number of differentially expressed genes which are identified by SPCA	500	422	340	250	375	387	289	375	242
	7	The number of differentially expressed genes which are identified by SPCA	500	388	500	376	250	375	500	125	125
	8	The number of differentially expressed genes which are identified by SPCA	482	500	500	375	500	394	500	125	375
	9	The number of differentially expressed genes which are identified by SPCA	250	500	500	500	499	397	322	250	125
	10	The number of differentially expressed genes which are identified by SPCA	456	375	499	235	495	460	125	250	125
	11	The number of differentially expressed genes which are identified by SPCA	445	500	375	500	500	500	395	125	125
	12	The number of differentially expressed genes which are identified by SPCA	500	500	500	154	180	463	250	125	198
	13	The number of differentially expressed genes which are identified by SPCA	375	500	500	250	500	125	500	250	191
	14	The number of differentially expressed genes which are identified by SPCA	499	375	386	500	500	250	250	500	250
	15	The number of differentially expressed genes which are identified by SPCA	443	433	376	375	402	305	125	250	179
	16	The number of differentially expressed genes which are identified by SPCA	499	215	250	301	277	499	250	199	496
	17	The number of differentially expressed genes which are identified by SPCA	500	500	284	288	375	375	250	375	267
	18	The number of differentially expressed genes which are identified by SPCA	281	500	500	375	468	375	140	346	316
	19	The number of differentially expressed genes which are identified by SPCA	261	500	500	500	500	500	138	208	125
	20	The number of differentially expressed genes which are identified by SPCA	500	409	500	499	250	143	375	185	246
	21	The number of differentially expressed genes which are identified by SPCA	500	278	500	478	375	336	500	215	125
	22	The number of differentially expressed genes which are identified by SPCA	500	250	499	500	172	500	131	375	125
	23	The number of differentially expressed genes which are identified by SPCA	500	458	389	407	412	400	370	125	361
	24	The number of differentially expressed genes which are identified by SPCA	500	500	451	380	125	200	375	278	125
	25	The number of differentially expressed genes which are identified by SPCA	459	342	500	128	500	170	375	375	126
	26	The number of differentially expressed genes which are identified by SPCA	474	250	403	375	250	375	375	375	375
	27	The number of differentially expressed genes which are identified by SPCA	500	500	496	500	488	375	500	125	125
	28	The number of differentially expressed genes which are identified by SPCA	500	500	500	426	306	250	200	375	292
	29	The number of differentially expressed genes which are identified by SPCA	331	465	500	500	500	329	125	125	375
	30	The number of differentially expressed genes which are identified by SPCA	500	500	500	375	500	440	250	250	125
	31	The number of differentially expressed genes which are identified by SPCA	500	500	125	376	375	173	378	176	125
	32	The number of differentially expressed genes which are identified by SPCA	253	500	500	375	375	174	299	438	125
	33	The number of differentially expressed genes which are identified by SPCA	183	500	500	407	500	125	250	143	298
	34	The number of differentially expressed genes which are identified by SPCA	500	423	406	500	500	125	394	125	125
	35	The number of differentially expressed genes which are identified by SPCA	500	500	500	500	448	396	254	267	125
	36	The number of differentially expressed genes which are identified by SPCA	375	500	500	500	125	500	125	500	125
	37	The number of differentially expressed genes which are identified by SPCA	500	500	393	500	396	500	262	500	125
	38	The number of differentially expressed genes which are identified by SPCA	425	327	471	293	193	375	125	375	125
	39	The number of differentially expressed genes which are identified by SPCA	375	430	395	500	500	457	250	321	125
	40	The number of differentially expressed genes which are identified by SPCA	499	375	500	500	181	376	250	125	161
	41	The number of differentially expressed genes which are identified by SPCA	250	500	500	500	500	129	128	125	125
	42	The number of differentially expressed genes which are identified by SPCA	387	500	196	267	250	169	375	375	250
	43	The number of differentially expressed genes which are identified by SPCA	500	324	500	375	500	287	241	126	500
	44	The number of differentially expressed genes which are identified by SPCA	372	500	500	500	500	375	250	500	375
	45	The number of differentially expressed genes which are identified by SPCA	500	250	500	500	184	500	483	500	125
	46	The number of differentially expressed genes which are identified by SPCA	333	250	500	500	126	375	125	250	156
	47	The number of differentially expressed genes which are identified by SPCA	375	408	500	250	484	500	125	125	125
	48	The number of differentially expressed genes which are identified by SPCA	500	500	441	491	379	278	321	125	250
	49	The number of differentially expressed genes which are identified by SPCA	500	500	500	500	481	375	125	125	125
	50	The number of differentially expressed genes which are identified by SPCA	500	375	314	390	493	250	500	500	489
	51	The number of differentially expressed genes which are identified by SPCA	500	375	500	393	500	392	250	125	454
	52	The number of differentially expressed genes which are identified by SPCA	500	499	500	500	500	137	231	375	250
	53	The number of differentially expressed genes which are identified by SPCA	338	375	457	500	435	459	382	125	380
	54	The number of differentially expressed genes which are identified by SPCA	500	500	498	400	500	250	125	250	162
	55	The number of differentially expressed genes which are identified by SPCA	500	375	299	388	500	378	164	125	125
	56	The number of differentially expressed genes which are identified by SPCA	375	498	451	259	375	384	125	125	250
	57	The number of differentially expressed genes which are identified by SPCA	214	500	330	127	500	438	236	125	375
	58	The number of differentially expressed genes which are identified by SPCA	500	500	444	240	334	127	313	155	144
	59	The number of differentially expressed genes which are identified by SPCA	250	500	500	500	460	164	197	250	264
	60	The number of differentially expressed genes which are identified by SPCA	500	500	500	471	418	500	250	125	335
	61	The number of differentially expressed genes which are identified by SPCA	412	321	125	500	496	307	125	152	130
	62	The number of differentially expressed genes which are identified by SPCA	500	500	500	180	488	375	500	144	141
	63	The number of differentially expressed genes which are identified by SPCA	407	453	415	500	469	375	250	242	500
	64	The number of differentially expressed genes which are identified by SPCA	409	397	500	250	375	250	125	125	125
	65	The number of differentially expressed genes which are identified by SPCA	446	500	375	439	444	250	250	125	250
	66	The number of differentially expressed genes which are identified by SPCA	278	379	442	250	250	167	125	500	129
	67	The number of differentially expressed genes which are identified by SPCA	399	500	410	375	489	159	185	125	125
	68	The number of differentially expressed genes which are identified by SPCA	376	500	500	255	139	411	250	125	375
	69	The number of differentially expressed genes which are identified by SPCA	500	500	500	250	461	500	250	239	125
	70	The number of differentially expressed genes which are identified by SPCA	500	500	375	375	375	250	250	378	125
	71	The number of differentially expressed genes which are identified by SPCA	500	401	250	500	371	184	255	230	198
	72	The number of differentially expressed genes which are identified by SPCA	500	500	142	500	253	295	126	250	181
	73	The number of differentially expressed genes which are identified by SPCA	375	500	380	250	154	375	375	441	125
	74	The number of differentially expressed genes which are identified by SPCA	500	500	500	446	375	138	375	250	125
	75	The number of differentially expressed genes which are identified by SPCA	375	417	443	486	250	258	500	125	243
	76	The number of differentially expressed genes which are identified by SPCA	479	144	459	466	304	500	270	191	239
	77	The number of differentially expressed genes which are identified by SPCA	500	374	500	477	248	250	384	250	125
	78	The number of differentially expressed genes which are identified by SPCA	500	500	392	467	500	379	125	375	375
	79	The number of differentially expressed genes which are identified by SPCA	500	495	500	498	211	195	130	262	125
	80	The number of differentially expressed genes which are identified by SPCA	500	500	500	375	365	127	359	125	250
	81	The number of differentially expressed genes which are identified by SPCA	446	250	500	254	375	500	395	500	125
	82	The number of differentially expressed genes which are identified by SPCA	432	491	422	497	500	500	254	231	125
	83	The number of differentially expressed genes which are identified by SPCA	500	415	230	474	500	375	375	125	125
	84	The number of differentially expressed genes which are identified by SPCA	447	357	493	500	500	125	388	301	250
	85	The number of differentially expressed genes which are identified by SPCA	499	500	277	500	500	304	412	375	250
	86	The number of differentially expressed genes which are identified by SPCA	500	375	493	418	496	249	125	173	125
	87	The number of differentially expressed genes which are identified by SPCA	468	500	500	500	181	500	500	125	125
	88	The number of differentially expressed genes which are identified by SPCA	375	500	389	500	428	500	375	486	125
	89	The number of differentially expressed genes which are identified by SPCA	500	496	250	250	375	250	443	165	125
	90	The number of differentially expressed genes which are identified by SPCA	500	500	241	500	375	250	125	250	275
	91	The number of differentially expressed genes which are identified by SPCA	375	272	500	500	263	261	125	188	375
	92	The number of differentially expressed genes which are identified by SPCA	497	427	274	457	491	432	250	375	125
	93	The number of differentially expressed genes which are identified by SPCA	500	250	250	500	500	375	140	125	250
	94	The number of differentially expressed genes which are identified by SPCA	375	250	478	500	250	424	375	129	125
	95	The number of differentially expressed genes which are identified by SPCA	250	494	458	411	462	500	250	250	250
	96	The number of differentially expressed genes which are identified by SPCA	500	382	500	492	500	125	391	125	158
	97	The number of differentially expressed genes which are identified by SPCA	500	375	418	194	227	261	250	500	375
	98	The number of differentially expressed genes which are identified by SPCA	500	500	250	500	250	481	125	125	125
	99	The number of differentially expressed genes which are identified by SPCA	500	500	375	250	133	486	322	125	125
	100	The number of differentially expressed genes which are identified by SPCA	375	388	250	500	457	303	375	125	125
		Average value	439.47	433.63	427.24	405.12	382.14	335.37	278.64	246.66	208.8
		The number of identified by SPCA	500	500	500	500	500	500	500	500	500
		Identification accuracy	0.87894	0.86726	0.85448	0.81024	0.76428	0.67074	0.55728	0.49332	0.4176

## Sheet: SVM-RFE_Simulation results
two-class
SVM-RFE
Iterate 100 times	1	The number of differentially expressed genes which are identified by SVM-RFE	500
	2	The number of differentially expressed genes which are identified by SVM-RFE	398
	3	The number of differentially expressed genes which are identified by SVM-RFE	500
	4	The number of differentially expressed genes which are identified by SVM-RFE	495
	5	The number of differentially expressed genes which are identified by SVM-RFE	500
	6	The number of differentially expressed genes which are identified by SVM-RFE	231
	7	The number of differentially expressed genes which are identified by SVM-RFE	375
	8	The number of differentially expressed genes which are identified by SVM-RFE	375
	9	The number of differentially expressed genes which are identified by SVM-RFE	500
	10	The number of differentially expressed genes which are identified by SVM-RFE	500
	11	The number of differentially expressed genes which are identified by SVM-RFE	500
	12	The number of differentially expressed genes which are identified by SVM-RFE	500
	13	The number of differentially expressed genes which are identified by SVM-RFE	500
	14	The number of differentially expressed genes which are identified by SVM-RFE	500
	15	The number of differentially expressed genes which are identified by SVM-RFE	310
	16	The number of differentially expressed genes which are identified by SVM-RFE	270
	17	The number of differentially expressed genes which are identified by SVM-RFE	494
	18	The number of differentially expressed genes which are identified by SVM-RFE	500
	19	The number of differentially expressed genes which are identified by SVM-RFE	500
	20	The number of differentially expressed genes which are identified by SVM-RFE	375
	21	The number of differentially expressed genes which are identified by SVM-RFE	500
	22	The number of differentially expressed genes which are identified by SVM-RFE	250
	23	The number of differentially expressed genes which are identified by SVM-RFE	494
	24	The number of differentially expressed genes which are identified by SVM-RFE	367
	25	The number of differentially expressed genes which are identified by SVM-RFE	500
	26	The number of differentially expressed genes which are identified by SVM-RFE	459
	27	The number of differentially expressed genes which are identified by SVM-RFE	483
	28	The number of differentially expressed genes which are identified by SVM-RFE	252
	29	The number of differentially expressed genes which are identified by SVM-RFE	426
	30	The number of differentially expressed genes which are identified by SVM-RFE	500
	31	The number of differentially expressed genes which are identified by SVM-RFE	375
	32	The number of differentially expressed genes which are identified by SVM-RFE	250
	33	The number of differentially expressed genes which are identified by SVM-RFE	500
	34	The number of differentially expressed genes which are identified by SVM-RFE	375
	35	The number of differentially expressed genes which are identified by SVM-RFE	500
	36	The number of differentially expressed genes which are identified by SVM-RFE	500
	37	The number of differentially expressed genes which are identified by SVM-RFE	133
	38	The number of differentially expressed genes which are identified by SVM-RFE	260
	39	The number of differentially expressed genes which are identified by SVM-RFE	258
	40	The number of differentially expressed genes which are identified by SVM-RFE	266
	41	The number of differentially expressed genes which are identified by SVM-RFE	143
	42	The number of differentially expressed genes which are identified by SVM-RFE	424
	43	The number of differentially expressed genes which are identified by SVM-RFE	500
	44	The number of differentially expressed genes which are identified by SVM-RFE	180
	45	The number of differentially expressed genes which are identified by SVM-RFE	500
	46	The number of differentially expressed genes which are identified by SVM-RFE	385
	47	The number of differentially expressed genes which are identified by SVM-RFE	291
	48	The number of differentially expressed genes which are identified by SVM-RFE	500
	49	The number of differentially expressed genes which are identified by SVM-RFE	500
	50	The number of differentially expressed genes which are identified by SVM-RFE	257
	51	The number of differentially expressed genes which are identified by SVM-RFE	375
	52	The number of differentially expressed genes which are identified by SVM-RFE	381
	53	The number of differentially expressed genes which are identified by SVM-RFE	433
	54	The number of differentially expressed genes which are identified by SVM-RFE	500
	55	The number of differentially expressed genes which are identified by SVM-RFE	116
	56	The number of differentially expressed genes which are identified by SVM-RFE	407
	57	The number of differentially expressed genes which are identified by SVM-RFE	375
	58	The number of differentially expressed genes which are identified by SVM-RFE	500
	59	The number of differentially expressed genes which are identified by SVM-RFE	270
	60	The number of differentially expressed genes which are identified by SVM-RFE	375
	61	The number of differentially expressed genes which are identified by SVM-RFE	500
	62	The number of differentially expressed genes which are identified by SVM-RFE	375
	63	The number of differentially expressed genes which are identified by SVM-RFE	500
	64	The number of differentially expressed genes which are identified by SVM-RFE	407
	65	The number of differentially expressed genes which are identified by SVM-RFE	500
	66	The number of differentially expressed genes which are identified by SVM-RFE	500
	67	The number of differentially expressed genes which are identified by SVM-RFE	367
	68	The number of differentially expressed genes which are identified by SVM-RFE	375
	69	The number of differentially expressed genes which are identified by SVM-RFE	424
	70	The number of differentially expressed genes which are identified by SVM-RFE	500
	71	The number of differentially expressed genes which are identified by SVM-RFE	375
	72	The number of differentially expressed genes which are identified by SVM-RFE	500
	73	The number of differentially expressed genes which are identified by SVM-RFE	250
	74	The number of differentially expressed genes which are identified by SVM-RFE	250
	75	The number of differentially expressed genes which are identified by SVM-RFE	258
	76	The number of differentially expressed genes which are identified by SVM-RFE	396
	77	The number of differentially expressed genes which are identified by SVM-RFE	375
	78	The number of differentially expressed genes which are identified by SVM-RFE	295
	79	The number of differentially expressed genes which are identified by SVM-RFE	148
	80	The number of differentially expressed genes which are identified by SVM-RFE	475
	81	The number of differentially expressed genes which are identified by SVM-RFE	377
	82	The number of differentially expressed genes which are identified by SVM-RFE	387
	83	The number of differentially expressed genes which are identified by SVM-RFE	500
	84	The number of differentially expressed genes which are identified by SVM-RFE	425
	85	The number of differentially expressed genes which are identified by SVM-RFE	500
	86	The number of differentially expressed genes which are identified by SVM-RFE	500
	87	The number of differentially expressed genes which are identified by SVM-RFE	428
	88	The number of differentially expressed genes which are identified by SVM-RFE	375
	89	The number of differentially expressed genes which are identified by SVM-RFE	455
	90	The number of differentially expressed genes which are identified by SVM-RFE	500
	91	The number of differentially expressed genes which are identified by SVM-RFE	250
	92	The number of differentially expressed genes which are identified by SVM-RFE	448
	93	The number of differentially expressed genes which are identified by SVM-RFE	236
	94	The number of differentially expressed genes which are identified by SVM-RFE	207
	95	The number of differentially expressed genes which are identified by SVM-RFE	329
	96	The number of differentially expressed genes which are identified by SVM-RFE	457
	97	The number of differentially expressed genes which are identified by SVM-RFE	499
	98	The number of differentially expressed genes which are identified by SVM-RFE	500
	99	The number of differentially expressed genes which are identified by SVM-RFE	500
	100	The number of differentially expressed genes which are identified by SVM-RFE	344
		Average value	398.7
		The number of identified by SVM-RFE	500
		Identification accuracy	0.7974
